# Supplementary material for: Immunogenic SARS-CoV-2 Epitopes: In Silico Study Towards Better Understanding of COVID-19 Disease—Paving the Way for Vaccine Development
Source: Vaccines (Basel). 2020 Jul 23;8(3):408. doi: 10.3390/vaccines8030408 (PMC7564651; doi:10.3390/vaccines8030408)
Supplement: Supplementary file 1 [file vaccines-08-00408-s001.zip]

Archive with 22 entries (22 files):
- Figure S1.pdf
- __MACOSX/._Figure S1.pdf
- Figure S2.pdf
- __MACOSX/._Figure S2.pdf
- Table S1.pdf
- __MACOSX/._Table S1.pdf
- Table S2.pdf
- __MACOSX/._Table S2.pdf
- Table S3.pdf
- __MACOSX/._Table S3.pdf
- Table S4.pdf
- __MACOSX/._Table S4.pdf
- Table S5.pdf
- __MACOSX/._Table S5.pdf
- Table S6.pdf
- __MACOSX/._Table S6.pdf
- Table S7.pdf
- __MACOSX/._Table S7.pdf
- Table S8.pdf
- __MACOSX/._Table S8.pdf
- Table S9.pdf
- __MACOSX/._Table S9.pdf
